# Supplementary material for: Exploring With Transcriptomic Approaches the Underlying Mechanisms of an Essential Oil-Based Phytogenic in the Small Intestine and Liver of Pigs
Source: Front Vet Sci. 2021 Aug 11;8:650732. doi: 10.3389/fvets.2021.650732 (PMC8386756; doi:10.3389/fvets.2021.650732)
Supplement: Supplementary file 2 [file Table_1.xlsx]

## Sheet: Enriched in Control
REACTOME PATHWAYS	SIZE	ES	NES	NOM p-val	FDR q-val		Gene Set Enrichment Analysis (GSEA) report
INTERFERON_ALPHA_BETA_SIGNALING	42	0.589584	2.34155	0	0		Generated with desktop version 4.0.3
TNFR1_INDUCED_NFKAPPAB_SIGNALING_PATHWAY	27	0.576103	1.91066	0	0
REGULATION_OF_TNFR1_SIGNALING	30	0.597148	1.86683	0	0		SIZE	Number of genes in the pathway
RHO_GTPASES_ACTIVATE_NADPH_OXIDASES	22	0.502886	1.86089	0	0		ES	Enrichment Score
ANTIMICROBIAL_PEPTIDES	44	0.519657	1.85349	0	0		NES	Normalized Enrichment Score
ANTIGEN_ACTIVATES_B_CELL_RECEPTOR_BCR_LEADING_TO_GENERATION_OF_SECOND_MESSENGERS	30	0.542266	1.82772	0	0.015304
ACTIVATED_NOTCH1_TRANSMITS_SIGNAL_TO_THE_NUCLEUS	29	0.438144	1.80907	0	0.0131177
FORMATION_OF_FIBRIN_CLOT_CLOTTING_CASCADE	36	0.499611	1.76615	0	0.0329568
TRAF6_MEDIATED_IRF7_ACTIVATION	15	0.583482	1.73835	0	0.0389129
VEGFR2_MEDIATED_CELL_PROLIFERATION	19	0.422653	1.73208	0	0.0437816
ZBP1_DAI_MEDIATED_INDUCTION_OF_TYPE_I_IFNS	20	0.516207	1.72525	0	0.0398015
COLLAGEN_CHAIN_TRIMERIZATION	38	0.483673	1.72008	0	0.0364847
G_ALPHA_12_13_SIGNALLING_EVENTS	58	0.392207	1.70348	0	0.0401574
INTERLEUKIN_7_SIGNALING	18	0.546888	1.69248	0	0.043584
AMYLOID_FIBER_FORMATION	48	0.466242	1.692	0	0.0466013
COLLAGEN_DEGRADATION	57	0.418533	1.68989	0	0.0436887
SYNTHESIS_OF_LEUKOTRIENES_LT_AND_EOXINS_EX	16	0.671189	1.67377	0	0.0566267
TRAF6_MEDIATED_NF_KB_ACTIVATION	21	0.524682	1.65339	0	0.0582898
COMPLEMENT_CASCADE	37	0.389812	1.64761	0	0.0598979
INTEGRIN_SIGNALING	27	0.429218	1.64639	0	0.056903
CELLULAR_HEXOSE_TRANSPORT	16	0.627968	1.59725	0	0.116692
DIGESTION_AND_ABSORPTION	18	0.540515	1.59558	0	0.115216
COMMON_PATHWAY_OF_FIBRIN_CLOT_FORMATION	19	0.549967	1.58181	0	0.129573
CYTOCHROME_P450_ARRANGED_BY_SUBSTRATE_TYPE	41	0.38633	1.57161	0	0.127781
DDX58_IFIH1_MEDIATED_INDUCTION_OF_INTERFERON_ALPHA_BETA	59	0.435061	1.5653	0	0.136855
TNF_SIGNALING	40	0.533668	1.56065	0	0.134831
INTERFERON_GAMMA_SIGNALING	61	0.411798	1.55907	0	0.133259
NOTCH3_ACTIVATION_AND_TRANSMISSION_OF_SIGNAL_TO_THE_NUCLEUS	22	0.422191	1.55238	0	0.141271
G_ALPHA_I_SIGNALLING_EVENTS	313	0.294901	1.54084	0	0.142512
TRANSCRIPTIONAL_REGULATION_OF_PLURIPOTENT_STEM_CELLS	27	0.453082	1.53887	0	0.140723
TBC_RABGAPS	38	0.384448	1.52872	0	0.158912
INTRINSIC_PATHWAY_OF_FIBRIN_CLOT_FORMATION	22	0.488031	1.52823	0	0.156816
ROLE_OF_PHOSPHOLIPIDS_IN_PHAGOCYTOSIS	22	0.402701	1.52476	0	0.152064
IMMUNOREGULATORY_INTERACTIONS_BETWEEN_A_LYMPHOID_AND_A_NON_LYMPHOID_CELL	62	0.356537	1.52456	0	0.147591
SURFACTANT_METABOLISM	23	0.447246	1.52303	0	0.143374
INTERLEUKIN_3_INTERLEUKIN_5_AND_GM_CSF_SIGNALING	40	0.406314	1.52097	0	0.149082
METABOLISM_OF_ANGIOTENSINOGEN_TO_ANGIOTENSINS	15	0.535147	1.51989	0	0.145052
COBALAMIN_CBL_VITAMIN_B12_TRANSPORT_AND_METABOLISM	17	0.528548	1.51565	0	0.157392
PLATELET_AGGREGATION_PLUG_FORMATION	39	0.423075	1.51367	0	0.155711
DEFENSINS	22	0.503964	1.51268	0	0.153924
FORMATION_OF_THE_BETA_CATENIN:TCF_TRANSACTIVATING_COMPLEX	32	0.444174	1.50992	0	0.156645
P75NTR_SIGNALS_VIA_NF_KB	15	0.546351	1.50556	0	0.157049
BETA_DEFENSINS	19	0.532268	1.50264	0	0.157459
METABOLISM_OF_STEROID_HORMONES	23	0.458833	1.47802	0	0.18173
RHO_GTPASE_CYCLE	111	0.361225	1.47426	0.2	0.18155
TIGHT_JUNCTION_INTERACTIONS	26	0.478853	1.47035	0	0.177604
INTEGRIN_CELL_SURFACE_INTERACTIONS	77	0.345389	1.46996	0	0.173825
DEATH_RECEPTOR_SIGNALLING	118	0.366939	1.46431	0	0.179335
DEACTIVATION_OF_THE_BETA_CATENIN_TRANSACTIVATING_COMPLEX	34	0.398542	1.46095	0	0.17923
INTERLEUKIN_2_FAMILY_SIGNALING	34	0.405867	1.45486	0	0.189851

## Sheet: Enriched in PFA
REACTOME PATHWAYS	SIZE	ES	NES	NOM p-val	FDR q-val		Gene Set Enrichment Analysis (GSEA) report
ACTIVATION_OF_APC_C_AND_APC_C:CDC20_MEDIATED_DEGRADATION_OF_MITOTIC_PROTEINS	64	-0.548446	-2.44408	0	0		Generated with desktop version 4.0.3
MITOTIC_SPINDLE_CHECKPOINT	99	-0.50983	-2.43669	0	0
CROSS_PRESENTATION_OF_SOLUBLE_EXOGENOUS_ANTIGENS_ENDOSOMES	43	-0.596174	-2.43305	0	0		SIZE	Number of genes in the pathway
REGULATION_OF_MRNA_STABILITY_BY_PROTEINS_THAT_BIND_AU_RICH_ELEMENTS	78	-0.418339	-2.31778	0	0		ES	Enrichment Score
FBXL7_DOWN_REGULATES_AURKA_DURING_MITOTIC_ENTRY_AND_IN_EARLY_MITOSIS	47	-0.527864	-2.31114	0	0		NES	Normalized Enrichment Score
AUF1_HNRNP_D0_BINDS_AND_DESTABILIZES_MRNA	48	-0.559278	-2.27896	0	0
REGULATION_OF_APOPTOSIS	47	-0.5693	-2.26485	0	0
RESOLUTION_OF_SISTER_CHROMATID_COHESION	107	-0.463742	-2.23524	0	0
G2_M_CHECKPOINTS	117	-0.478589	-2.23279	0	0
ANTIGEN_PRESENTATION:_FOLDING_ASSEMBLY_AND_PEPTIDE_LOADING_OF_CLASS_I_MHC	17	-0.556768	-2.22752	0	0
CHOLESTEROL_BIOSYNTHESIS	23	-0.664921	-2.20704	0	0
VIF_MEDIATED_DEGRADATION_OF_APOBEC3G	46	-0.550128	-2.19426	0	0
CELL_CYCLE_CHECKPOINTS	225	-0.475733	-2.19086	0	0
THE_CITRIC_ACID_TCA_CYCLE_AND_RESPIRATORY_ELECTRON_TRANSPORT	131	-0.453805	-2.14575	0	0
MITOTIC_METAPHASE_AND_ANAPHASE	171	-0.477132	-2.12789	0	0
DNA_REPLICATION_PRE_INITIATION	71	-0.477593	-2.10423	0	0
SIGNALING_BY_NOTCH4	73	-0.40676	-2.09733	0	0
ACTIVATION_OF_GENE_EXPRESSION_BY_SREBF_SREBP	40	-0.493652	-2.06991	0	0
RESPIRATORY_ELECTRON_TRANSPORT	73	-0.509101	-2.06312	0	0
ACTIVATION_OF_ATR_IN_RESPONSE_TO_REPLICATION_STRESS	34	-0.47021	-2.06252	0	0
CELL_CYCLE_MITOTIC	402	-0.361789	-2.04078	0	0
DEFECTIVE_CFTR_CAUSES_CYSTIC_FIBROSIS	53	-0.506389	-2.0396	0	0
REGULATION_OF_MITOTIC_CELL_CYCLE	73	-0.515015	-2.03147	0	0
SCF_SKP2_MEDIATED_DEGRADATION_OF_P27_P21	51	-0.517045	-2.02446	0	0
NEGATIVE_REGULATION_OF_NOTCH4_SIGNALING	46	-0.524351	-2.01248	0	0
RESPIRATORY_ELECTRON_TRANSPORT_ATP_SYNTHESIS_BY_CHEMIOSMOTIC_COUPLING_AND_HEAT_PRODUCTION_BY_UNCOUPLING_PROTEINS	88	-0.506327	-2.00698	0	0
M_PHASE	282	-0.410414	-2.00677	0	0
GENE_AND_PROTEIN_EXPRESSION_BY_JAK_STAT_SIGNALING_AFTER_INTERLEUKIN_12_STIMULATION	30	-0.439155	-1.98443	0	0
CRISTAE_FORMATION	23	-0.636419	-1.98057	0	0
HDR_THROUGH_SINGLE_STRAND_ANNEALING_SSA	34	-0.415361	-1.97768	0	0
CDK_MEDIATED_PHOSPHORYLATION_AND_REMOVAL_OF_CDC6	61	-0.499828	-1.97098	0	0
TRANSCRIPTIONAL_REGULATION_BY_RUNX2	108	-0.385837	-1.96884	0	0
THE_ROLE_OF_GTSE1_IN_G2_M_PROGRESSION_AFTER_G2_CHECKPOINT	63	-0.467544	-1.9664	0	0
DEGRADATION_OF_DVL	49	-0.470603	-1.95615	0	0
TRANSPORT_OF_VITAMINS_NUCLEOSIDES_AND_RELATED_MOLECULES	37	-0.411007	-1.93474	0	0
DEGRADATION_OF_AXIN	49	-0.504206	-1.92497	0	0
REGULATION_OF_PTEN_STABILITY_AND_ACTIVITY	60	-0.446995	-1.92107	0	0
REGULATION_OF_CHOLESTEROL_BIOSYNTHESIS_BY_SREBP_SREBF	52	-0.486396	-1.91783	0	0
HOMOLOGOUS_DNA_PAIRING_AND_STRAND_EXCHANGE	38	-0.496918	-1.90828	0	0
METABOLISM_OF_POLYAMINES	53	-0.533978	-1.90724	0	0
BRANCHED_CHAIN_AMINO_ACID_CATABOLISM	17	-0.554539	-1.90302	0	0
CELLULAR_RESPONSE_TO_HYPOXIA	66	-0.449873	-1.90122	0	0
ORC1_REMOVAL_FROM_CHROMATIN	61	-0.482667	-1.90115	0	0
SWITCHING_OF_ORIGINS_TO_A_POST_REPLICATIVE_STATE	76	-0.474152	-1.88908	0	0
STABILIZATION_OF_P53	49	-0.542251	-1.87699	0	0
APC_C:CDH1_MEDIATED_DEGRADATION_OF_CDC20_AND_OTHER_APC_C:CDH1_TARGETED_PROTEINS_IN_LATE_MITOSIS_EARLY_G1	61	-0.506231	-1.86698	0	0
FATTY_ACYL_COA_BIOSYNTHESIS	33	-0.576333	-1.85632	0	0
DEGRADATION_OF_GLI1_BY_THE_PROTEASOME	52	-0.510764	-1.85375	0	0
ACYL_CHAIN_REMODELLING_OF_PG	17	-0.43179	-1.85284	0	0
REGULATION_OF_RAS_BY_GAPS	60	-0.433598	-1.84845	0	0
