# Supplementary material for: Exploring With Transcriptomic Approaches the Underlying Mechanisms of an Essential Oil-Based Phytogenic in the Small Intestine and Liver of Pigs
Source: Front Vet Sci. 2021 Aug 11;8:650732. doi: 10.3389/fvets.2021.650732 (PMC8386756; doi:10.3389/fvets.2021.650732)
Supplement: Supplementary file 5 [file Table_4.xlsx]

## Sheet: Ileum dataset
	F13d28-100C	F13d28-107P	F13d28-110C	F13d28-134P	F13d28-138P	F13d28-71C	F13d28-75P	F13d28-80C	F13d28-92C	F13d28-95P
Number of input reads	28085470	28183831	27811771	33327671	29269979	33807280	28193088	33982789	27187745	31537678
Uniquely mapped reads number	25731981	23985201	24604537	29118584	26118885	30120428	25794963	31073073	24609523	28480463
Uniquely mapped reads %	0.9162	0.851	0.8847	0.8737	0.8923	0.8909	0.9149	0.9144	0.9052	0.9031

## Sheet: Liver dataset
	PigLiv_00_102	PigLiv_00_74	PigLiv_00_99	PigLiv_00P_105	PigLiv_00P_126	PigLiv_00P_79	PigLiv_00P_98	PigLiv_C_100	PigLiv_C_110	PigLiv_C_71	PigLiv_C_92	PigLiv_P_107	PigLiv_P_138	PigLiv_P_67	PLC_80_1	PLC_85_1	PLOO_130_2	PLOO_88_2	PLOO_97_1	PLOOP_137_2	PLOOP_77_2	PLP_134_2	PLP_75_2	PLP_95_2
Number of input reads	30212300	35336521	36643435	35054696	33915986	42732159	28710724	30826728	48222411	30516343	49180331	35525817	37726228	54314803	44559471	63351325	28035919	31055119	54396531	34532898	34771967	33955452	38642517	30887543
Uniquely mapped reads number	26203944	30694230	32015738	31183901	29767521	35904172	25027284	26940894	42798112	26754717	40266982	32268622	33347242	48751082	36354526	51301817	22304083	26959228	47817522	28989048	22738718	28623920	32650547	27525925
Uniquely mapped reads %	0.8673	0.8686	0.8737	0.8896	0.8777	0.8402	0.8717	0.8739	0.8875	0.8767	0.8188	0.9083	0.8839	0.8976	0.8159	0.8098	0.7956	0.8681	0.8791	0.8395	0.6539	0.843	0.8449	0.8912
